# Supplementary material for: Base-Resolution Analysis of DNA Methylation Patterns Downstream of Dnmt3a in Mouse Naïve B Cells
Source: G3 (Bethesda). 2018 Jan 11;8(3):805–13. doi: 10.1534/g3.117.300446 (PMC5844302; doi:10.1534/g3.117.300446)
Supplement: Supplementary file 3 [file 805FileS1.xlsx]

## Sheet: Table S1
Table S1. WGBS processing summary.
Sample	Sequencing			Quality Filter		1st-pass Alignment (PE 150 or PE 75)				2nd-pass Alignment (PE 150 trimmed to PE 75)				M-bias Trimming Retained Position Range (start_end)				Merged Mapped Read Pairs
	Run	Sequencing Reagent Kit	Cycles (Paired-end)	Raw Read Pairs	Q20 Filtered Read Pairs	No Hits	Ambiguous Hits	Not Extracted	Uniquely-mapped Hits	No Hits	Ambiguous Hits	Not Extracted	Uniquely-mapped Hits	1st-pass, End1	1st-pass, End2	2nd-pass, End1	2nd-pass, End2	Total Mapped Read Pairs	Duplicate Read Pairs Removed	Total Uniquely Mapped Non-duplicate Read Pairs	Usable nucleotides after all processing	Average Read Depth	Bisulfite Conversion Rate (phage Lambda)	Bisulfite Conversion Rate (chrM)
Dnmt3a_null_rep1	runA	NextSeq 500 Mid Output Kit v1	2x150	21075923	20203690	12412598	424157	1	7366934	7766043	1062952	30	4007730	7_150	6_130	6_74	6_51	120989048	14713477	106275571	19239946254	7.34252	0.9985	0.9986
	runB	NextSeq 500 Mid Output Kit v1	2x150	17704337	17120497	8504853	461892	1	8153751	4742626	966663	26	3257430	6_149	6_121	6_74	6_52
	runC	NextSeq 500 Mid Output Kit v1	2x150	16447639	15937826	7085765	472280	0	8379781	3897233	955874	26	2704912	7_148	6_129	6_71	5_54
	runD	NextSeq 500 Mid Output Kit v1	2x150	12196148	11826724	4783453	374469	1	6668801	2458020	729454	20	1970428	9_145	6_130	6_71	4_56
	runE	NextSeq 500 High Output Kit v2	2x150	29636259	28848754	9754524	999393	1	18094836	4622698	1852246	54	4278919	23_150	6_150	17_67	4_52
	runF	NextSeq 500 High Output Kit v2	2x75	37260865	36613249	6296795	2925407	79	27390968	n/a	n/a	n/a	n/a	20_75	4_66	n/a	n/a
	runG	NextSeq 500 High Output Kit v2	2x75	39303254	38559132	6743080	3101426	68	28714558	n/a	n/a	n/a	n/a	21_75	4_74	n/a	n/a
Dnmt3a_null_rep2	runA	NextSeq 500 Mid Output Kit v1	2x150	23581825	22589708	13784036	485383	0	8320289	8707554	1175719	28	4386118	7_150	6_129	6_74	9_51	129912551	24222872	105689679	19183933326	7.32114	0.9986	99.87%%
	runB	NextSeq 500 Mid Output Kit v1	2x150	19421272	18773528	9214169	520554	0	9038805	5200605	1058321	37	3475760	6_150	6_114	6_74	6_56
	runC	NextSeq 500 Mid Output Kit v1	2x150	17957655	17384390	7655281	526882	0	9202227	4284401	1038191	26	2859545	14_149	6_126	6_74	6_51
	runD	NextSeq 500 Mid Output Kit v1	2x150	13194555	12787337	5135115	412206	0	7240016	2692192	787745	24	2067360	6_139	7_125	6_71	5_56
	runE	NextSeq 500 High Output Kit v2	2x150	31615399	30740106	10356152	1076170	2	19307782	5054468	1967055	59	4410740	23_150	6_150	17_57	4_56
	runF	NextSeq 500 High Output Kit v2	2x75	39822817	39085910	6895444	3105842	75	29084549	n/a	n/a	n/a	n/a	21_75	5_60	n/a	n/a
	runG	NextSeq 500 High Output Kit v2	2x75	42053812	41208081	7398878	3289780	63	30519360	n/a	n/a	n/a	n/a	21_75	4_75	n/a	n/a
Dnmt3a_null_rep3	runA	NextSeq 500 Mid Output Kit v1	2x150	26371684	25273474	16116826	499876	1	8656771	10287914	1367264	44	4961480	6_150	6_125	7_74	6_56	155624543	27603768	128020775	23265037328	8.87861	0.9985	0.9985
	runB	NextSeq 500 Mid Output Kit v1	2x150	23114572	22361641	11508331	582159	2	10271149	6556427	1282432	54	4251577	6_150	6_121	6_75	5_54
	runC	NextSeq 500 Mid Output Kit v1	2x150	21313985	20652263	9454194	598735	0	10599334	5273751	1272142	42	3506994	7_148	6_127	6_74	5_51
	runD	NextSeq 500 Mid Output Kit v1	2x150	15969799	15485919	6387894	482204	2	8615819	3310728	973622	29	2585719	6_138	6_117	6_71	5_58
	runE	NextSeq 500 High Output Kit v2	2x150	39336524	38302360	12948058	1328629	2	24025671	5985086	2572347	67	5719187	23_150	7_150	18_64	4_59
	runF	NextSeq 500 High Output Kit v2	2x75	48426228	47586140	8081415	3987423	113	35517189	n/a	n/a	n/a	n/a	20_75	4_60	n/a	n/a
	runG	NextSeq 500 High Output Kit v2	2x75	50688409	49722459	8601139	4207559	108	36913653	n/a	n/a	n/a	n/a	20_75	9_74	n/a	n/a
Dnmt3a_WT_rep1	runA	NextSeq 500 Mid Output Kit v1	2x150	28740562	27546588	16967477	609666	0	9969445	10884098	1421697	31	5271317	7_150	6_120	6_71	6_51	166519126	23396407	143122719	25195632060	9.61538	0.9986	0.9987
	runB	NextSeq 500 Mid Output Kit v1	2x150	24762380	23950344	11993927	677767	0	11278650	6916307	1354254	49	4401084	6_150	6_120	6_73	5_53
	runC	NextSeq 500 Mid Output Kit v1	2x150	22781730	22060827	9873714	687486	1	11499626	5625946	1306390	42	3628822	7_147	6_126	6_71	5_59
	runD	NextSeq 500 Mid Output Kit v1	2x150	16918737	16395003	6660032	545578	1	9189392	3551265	1002281	17	2652047	6_139	7_126	6_71	5_56
	runE	NextSeq 500 High Output Kit v2	2x150	41795242	40656617	13699766	1483471	5	25473375	6762219	2591900	79	5829039	23_150	6_150	17_74	4_56
	runF	NextSeq 500 High Output Kit v2	2x75	51755927	50812144	9063428	4016985	101	37731630	n/a	n/a	n/a	n/a	21_75	5_61	n/a	n/a
	runG	NextSeq 500 High Output Kit v2	2x75	54666873	53590396	9733603	4261987	107	39594699	n/a	n/a	n/a	n/a	21_75	11_74	n/a	n/a
Dnmt3a_WT_rep2	runA	NextSeq 500 Mid Output Kit v1	2x150	24878711	23807566	13803342	538873	0	9465351	8343319	1285042	59	4713795	6_150	6_129	7_74	5_57	155697792	26414312	129283480	22722113139	8.67142	0.9986	0.9987
	runB	NextSeq 500 Mid Output Kit v1	2x150	21818946	21047601	9976342	588452	1	10482806	5471785	1190219	35	3902755	6_149	7_121	6_74	5_55
	runC	NextSeq 500 Mid Output Kit v1	2x150	20867875	20152846	8708391	605836	1	10838618	4823126	1196225	53	3294823	6_146	7_130	6_72	5_57
	runD	NextSeq 500 Mid Output Kit v1	2x150	15596756	15076098	6021543	476052	1	8578502	3152311	914190	35	2431059	6_138	7_124	6_71	5_51
	runE	NextSeq 500 High Output Kit v2	2x150	38627554	37489798	12740887	1278515	2	23470394	6271046	2351990	103	5396263	23_150	7_150	17_69	4_51
	runF	NextSeq 500 High Output Kit v2	2x75	48975971	47976614	8576444	3751950	132	35648088	n/a	n/a	n/a	n/a	20_75	9_61	n/a	n/a
	runG	NextSeq 500 High Output Kit v2	2x75	51800855	50648678	9200278	3972919	143	37475338	n/a	n/a	n/a	n/a	20_75	15_60	n/a	n/a
Dnmt3a_WT_rep3	runA	NextSeq 500 Mid Output Kit v1	2x150	26247062	25144998	16207327	480366	0	8457305	10597441	1302102	27	4788123	7_150	6_126	7_74	5_58	153242424	27416401	125826023	22599531618	8.62464	0.9984	0.9985
	runB	NextSeq 500 Mid Output Kit v1	2x150	22768121	22020809	11416901	563350	1	10040557	6651842	1230513	33	4097863	6_149	6_123	6_74	5_56
	runC	NextSeq 500 Mid Output Kit v1	2x150	20915672	20261805	9361490	572957	0	10327358	5345339	1218812	36	3370260	6_149	6_129	3_74	5_56
	runD	NextSeq 500 Mid Output Kit v1	2x150	15638639	15163593	6311841	464268	1	8387483	3345315	939974	27	2490793	6_132	7_128	6_72	5_59
	runE	NextSeq 500 High Output Kit v2	2x150	39116677	38134887	13100632	1287528	4	23746723	6209524	2518569	64	5660003	24_150	7_148	17_68	4_51
	runF	NextSeq 500 High Output Kit v2	2x75	48162216	47397064	8438382	3892376	76	35066230	n/a	n/a	n/a	n/a	21_75	15_62	n/a	n/a
	runG	NextSeq 500 High Output Kit v2	2x75	50930045	50036548	9084995	4141730	97	36809726	n/a	n/a	n/a	n/a	20_75	11_74	n/a	n/a

## Sheet: Table S2
Table S2. Hypomethylated (WT>null) DMRs.
chrom	start	end	meanRatio DNMT3A-WT	totalC DNMT3A-WT	cSites DNMT3A-WT	meanRatio DNMT3A-null	totalC DNMT3A-null	cSites DNMT3A-null	methDif WT-null	p
chr17	28145558	28147208	0.416	752	29	0.116	628	29	-0.299	6.17e-36
chr17	54640338	54640390	0.992	120	10	0.529	110	10	-0.462	1.96e-19
chr12	85379384	85379509	0.379	195	12	0.0429	187	12	-0.336	1.1e-16
chr16	72451901	72452076	0.98	226	12	0.707	140	12	-0.273	4.21e-15
chr16	30186191	30186727	0.29	358	19	0.0743	414	19	-0.215	1.09e-14
chr8	73899634	73899848	0.41	149	23	0.0798	324	23	-0.33	3.48e-14
chr8	114062849	114063538	0.382	243	8	0.101	218	8	-0.281	1.27e-13
chr6	133988157	133988954	0.529	312	14	0.234	329	14	-0.295	1.89e-13
chr17	84541099	84541641	0.46	228	11	0.113	153	11	-0.348	2.04e-13
chr8	97503224	97503895	0.355	281	11	0.0874	224	11	-0.267	5.54e-13
chr17	79888743	79888930	0.935	111	4	0.486	77	4	-0.449	9.48e-13
chr12	110697975	110698218	0.654	167	16	0.247	128	16	-0.407	1.93e-12
chr17	71370834	71371016	0.919	112	4	0.481	89	4	-0.437	3.11e-12
chr11	19893017	19893051	0.59	104	4	0.0802	62	4	-0.51	1.52e-11
chr7	139914161	139914325	0.538	109	5	0.124	120	5	-0.414	2.49e-11
chr17	71222013	71222317	0.916	90	5	0.486	93	5	-0.429	2.89e-11
chr2	79210518	79210990	0.52	276	14	0.255	292	14	-0.265	4.88e-11
chr5	139853842	139854379	0.334	209	11	0.0503	182	11	-0.284	5.35e-11
chr5	123371999	123372198	0.389	128	6	0.063	148	6	-0.326	5.62e-11
chr10	6135955	6136076	0.592	123	8	0.176	119	8	-0.416	1.03e-10
chr6	5330160	5330291	0.904	205	10	0.629	170	10	-0.275	1.23e-10
chr2	26975933	26976080	0.738	161	8	0.36	135	8	-0.378	2.29e-10
chr13	69842639	69842911	0.773	177	9	0.457	164	9	-0.315	2.54e-10
chr14	58161347	58161454	0.757	116	10	0.332	95	10	-0.424	4.21e-10
chr9	31000348	31000442	0.471	94	3	0.0946	116	3	-0.376	7.55e-10
chr10	43386900	43387146	0.785	164	8	0.46	162	8	-0.325	7.78e-10
chr1	130240516	130240558	0.319	135	4	0.0347	121	4	-0.284	9.19e-10
chr15	36647988	36648212	0.439	137	5	0.104	119	5	-0.335	9.43e-10
chr18	36925025	36925107	0.802	110	10	0.297	62	10	-0.505	1.03e-09
chr18	66620449	66620756	0.352	297	19	0.147	333	19	-0.205	1.64e-09
chr5	114577394	114577470	0.453	83	5	0.0667	102	5	-0.386	1.96e-09
chr19	58139392	58139718	0.842	77	4	0.36	67	4	-0.482	2.06e-09
chr3	127408283	127408525	0.656	186	9	0.337	169	9	-0.319	2.14e-09
chr6	133989339	133989779	0.425	179	9	0.147	185	9	-0.279	2.18e-09
chr3	130757622	130757840	0.218	140	5	0.0074	134	5	-0.211	3.24e-09
chr5	140825952	140826148	0.503	217	9	0.273	181	9	-0.229	3.31e-09
chr11	120047995	120048214	0.775	309	16	0.514	175	16	-0.262	3.92e-09
chr13	48878464	48878583	0.62	205	9	0.302	159	9	-0.318	4.56e-09
chr6	108515639	108515672	0.987	75	5	0.626	66	5	-0.361	4.99e-09
chr3	78982391	78982509	0.292	100	4	0.0104	99	4	-0.282	6.2e-09
chr11	66382251	66382429	0.778	116	5	0.401	96	5	-0.377	1.08e-08
chr8	122283544	122283718	0.981	104	9	0.737	101	9	-0.245	1.17e-08
chr11	95214657	95214706	0.383	93	4	0.0455	95	4	-0.337	1.26e-08
chr17	29283829	29284096	0.473	146	7	0.181	199	7	-0.293	1.53e-08
chr14	21611159	21611302	0.456	122	5	0.125	115	5	-0.332	1.58e-08
chr5	31554229	31554271	0.781	32	5	0.0668	28	5	-0.714	1.59e-08
chr8	107783060	107783378	0.621	264	21	0.391	232	21	-0.23	1.73e-08
chr17	73160281	73160368	0.943	76	3	0.523	50	3	-0.42	2e-08
chr17	88978342	88978585	0.817	120	5	0.443	99	5	-0.374	2.33e-08
chr5	100906676	100906775	0.536	78	5	0.121	84	5	-0.415	2.66e-08
chr17	87848219	87848338	0.611	130	5	0.198	65	5	-0.413	2.98e-08
chr12	106957027	106957187	0.689	107	7	0.312	107	7	-0.378	3.14e-08
chr18	56920271	56920564	0.668	134	8	0.256	77	8	-0.412	3.39e-08
chr16	95678264	95678611	0.392	208	7	0.138	183	7	-0.254	3.43e-08
chr13	37575900	37576063	0.835	44	3	0.265	51	3	-0.57	3.47e-08
chr2	35653608	35653816	0.689	180	8	0.408	141	8	-0.281	4.03e-08
chr12	87646671	87646752	0.334	131	7	0.0595	127	7	-0.274	4.62e-08
chr16	33755609	33755628	0.706	68	3	0.17	41	3	-0.536	4.88e-08
chr19	7742842	7742872	0.905	45	5	0.4	60	5	-0.505	5.22e-08
chr11	50235408	50235742	0.558	235	16	0.296	281	16	-0.262	5.7e-08
chr5	24255546	24255741	0.356	97	4	0.0363	83	4	-0.32	6.06e-08
chr14	32886552	32886566	0.414	61	3	0	46	3	-0.414	6.22e-08
chr12	102249560	102249600	0.97	71	4	0.637	75	4	-0.334	7.29e-08
chr10	119565867	119566122	0.456	189	8	0.177	117	8	-0.28	7.31e-08
chr5	104542698	104543080	0.883	231	10	0.614	200	10	-0.269	7.5e-08
chr9	104394601	104394646	1	58	3	0.645	63	3	-0.355	7.56e-08
chr1	58361199	58361457	0.364	220	10	0.129	176	10	-0.235	7.71e-08
chr15	100607928	100607987	0.546	74	7	0.0879	56	7	-0.458	8.2e-08
chr16	30994391	30994808	0.274	167	7	0.0366	165	7	-0.237	8.72e-08
chr8	63762253	63762737	0.274	208	9	0.0638	191	9	-0.211	9.44e-08
chr14	13481253	13481287	0.981	107	6	0.716	78	6	-0.265	9.61e-08
chr4	133621578	133621789	0.8	119	10	0.472	101	10	-0.329	1.41e-07
chr5	149709670	149709918	0.332	217	10	0.106	180	10	-0.226	1.47e-07
chr11	55125358	55125435	0.841	133	6	0.474	73	6	-0.367	1.61e-07
chr8	107792689	107792783	0.407	113	11	0.129	180	11	-0.278	1.76e-07
chr11	66381103	66381223	0.346	133	5	0.0812	131	5	-0.264	1.89e-07
chr10	95701826	95702002	0.625	93	3	0.249	109	3	-0.376	2.02e-07
chr9	22877057	22877210	0.772	132	6	0.443	148	6	-0.329	2.15e-07
chr5	148153104	148153159	0.546	96	5	0.194	109	5	-0.353	2.25e-07
chr19	44355327	44355359	0.421	78	3	0.0723	82	3	-0.349	2.54e-07
chr10	23446336	23446413	0.967	94	7	0.659	69	7	-0.307	2.83e-07
chr16	29837418	29837640	0.648	134	8	0.307	114	8	-0.341	2.95e-07
chr15	80446856	80446896	0.574	62	3	0.123	56	3	-0.451	3.27e-07
chr2	173203640	173203915	0.86	119	6	0.574	100	6	-0.286	3.47e-07
chr3	95041543	95041571	0.89	89	3	0.49	60	3	-0.4	3.8e-07
chr6	99435703	99435852	0.931	117	6	0.673	116	6	-0.258	4.45e-07
chr11	46115101	46115169	0.601	133	5	0.276	114	5	-0.324	4.88e-07
chr14	77236664	77236942	0.888	130	6	0.603	136	6	-0.285	4.95e-07
chr1	92099613	92099849	0.456	182	8	0.21	177	8	-0.246	5.01e-07
chr11	117212219	117212454	0.369	107	5	0.062	97	5	-0.307	5.44e-07
chr16	30172027	30172201	0.622	110	8	0.272	115	8	-0.349	5.81e-07
chr2	150663303	150663363	0.962	67	4	0.607	68	4	-0.355	6.06e-07
chr10	116994439	116994481	0.254	99	3	0.0111	88	3	-0.243	6.1e-07
chr12	113853157	113853351	0.685	92	6	0.336	88	6	-0.349	6.44e-07
chr15	102504229	102504344	0.702	88	4	0.317	92	4	-0.385	6.48e-07
chr5	64733512	64733581	0.309	70	4	0.0312	96	4	-0.278	6.75e-07
chr8	26241118	26241181	0.604	88	4	0.254	115	4	-0.35	6.94e-07
chr9	45480842	45480965	0.717	102	13	0.393	94	13	-0.324	8.11e-07
chr2	51456414	51456543	0.409	174	5	0.148	138	5	-0.261	8.16e-07
chr17	71012086	71012188	0.859	62	7	0.462	76	7	-0.397	8.38e-07
chr2	14052891	14053216	0.485	184	6	0.238	200	6	-0.247	9.32e-07
chr14	30520861	30520891	0.715	36	4	0.204	55	4	-0.512	9.33e-07
chr4	108776235	108776254	0.568	74	3	0.185	81	3	-0.383	9.61e-07
chr17	87541783	87541793	0.866	44	3	0.339	39	3	-0.527	1.02e-06
chr18	61144131	61144191	0.692	79	6	0.202	38	6	-0.491	1.07e-06
chr6	53348249	53348318	0.623	92	4	0.255	87	4	-0.369	1.1e-06
chr5	108347839	108347879	0.781	91	4	0.433	103	4	-0.348	1.11e-06
chr2	65037750	65037918	0.407	166	6	0.123	128	6	-0.283	1.24e-06
chr5	123282703	123282945	0.742	196	7	0.403	135	7	-0.339	1.26e-06
chr11	99009958	99009968	0.478	44	3	0.037	49	3	-0.441	1.26e-06
chr4	125912483	125912615	0.632	146	6	0.183	50	6	-0.449	1.28e-06
chr2	27601638	27601821	0.719	165	10	0.455	178	10	-0.264	1.29e-06
chr13	97266573	97266849	0.476	174	7	0.221	126	7	-0.255	1.32e-06
chr4	44727783	44727947	0.52	134	5	0.224	118	5	-0.297	1.35e-06
chr5	118316234	118316281	0.827	121	7	0.512	110	7	-0.315	1.36e-06
chr17	12498148	12498449	0.594	105	5	0.299	144	5	-0.296	1.38e-06
chr13	83347094	83347355	0.482	223	6	0.233	164	6	-0.249	1.43e-06
chr17	37007085	37007123	0.921	71	4	0.546	59	4	-0.375	1.43e-06
chr11	119026816	119026831	0.493	73	3	0.104	59	3	-0.389	1.46e-06
chr13	69860046	69860256	0.735	94	5	0.373	112	5	-0.362	1.48e-06
chr8	125188263	125188472	0.464	116	5	0.162	96	5	-0.301	1.52e-06
chr9	55278148	55278247	0.86	129	10	0.594	118	10	-0.266	1.56e-06
chr5	31944009	31944169	0.979	93	4	0.65	34	4	-0.329	1.57e-06
chr17	43366719	43366727	0.595	52	3	0.159	63	3	-0.437	1.59e-06
chr11	98345735	98345929	0.453	111	5	0.172	119	5	-0.281	1.61e-06
chr2	148222863	148223119	0.419	131	5	0.16	115	5	-0.259	1.69e-06
chr18	69574357	69574440	0.643	114	4	0.316	93	4	-0.327	1.7e-06
chr12	71984762	71984930	0.716	159	9	0.472	199	9	-0.244	1.86e-06
chr10	10197424	10197456	0.938	48	3	0.517	54	3	-0.422	1.86e-06
chr17	45613840	45613956	0.598	82	4	0.187	59	4	-0.411	2.2e-06
chr13	29025420	29025472	0.855	95	3	0.456	54	3	-0.398	2.69e-06
chr7	148175635	148176073	0.547	133	7	0.243	67	7	-0.303	2.7e-06
chr2	66029887	66030064	0.399	156	7	0.175	169	7	-0.225	2.84e-06
chr16	95674399	95674685	0.498	142	4	0.229	126	4	-0.269	2.87e-06
chr5	125444483	125444669	0.924	66	4	0.491	34	4	-0.432	3.07e-06
chr2	30481583	30481765	0.46	161	8	0.213	154	8	-0.247	3.1e-06
chr9	57665060	57665273	0.378	103	4	0.107	96	4	-0.271	3.29e-06
chr5	113581143	113581278	0.629	152	7	0.357	93	7	-0.272	3.37e-06
chr4	134319668	134320035	0.501	134	6	0.202	136	6	-0.299	3.53e-06
chrX	156574995	156575140	0.457	105	7	0.162	110	7	-0.295	3.56e-06
chr5	64728147	64728450	0.575	96	4	0.227	79	4	-0.348	3.78e-06
chr19	3668918	3669251	0.401	140	5	0.176	101	5	-0.224	3.97e-06
chr12	70520115	70520170	0.466	118	4	0.163	91	4	-0.303	3.97e-06
chr15	96085100	96085108	0.336	80	3	0.0317	61	3	-0.304	4.21e-06
chr11	74773941	74774018	0.276	143	4	0.0669	124	4	-0.209	4.44e-06
chr11	58601343	58601560	0.542	126	5	0.257	120	5	-0.285	4.79e-06
chr4	154419491	154419716	0.939	150	5	0.739	122	5	-0.2	4.82e-06
chr5	123169359	123169457	0.534	82	4	0.172	73	4	-0.362	4.91e-06
chr3	51757416	51757475	0.98	96	4	0.738	61	4	-0.242	5.13e-06
chr7	120291372	120291408	0.627	72	5	0.276	104	5	-0.351	5.96e-06
chr12	84436501	84436619	0.645	121	6	0.354	123	6	-0.291	6.43e-06
chr10	120703873	120703914	0.9	61	4	0.517	54	4	-0.384	6.5e-06
chr19	29744113	29744209	0.831	94	5	0.418	48	5	-0.413	6.52e-06
chr13	25107127	25107154	0.659	50	3	0.232	61	3	-0.427	6.81e-06
chr1	74447953	74448022	0.983	59	3	0.632	36	3	-0.351	6.86e-06
chr15	12853816	12853913	0.698	128	4	0.396	110	4	-0.302	7.34e-06
chr7	67536364	67536384	0.52	70	6	0.144	63	6	-0.377	7.39e-06
chr18	39720605	39720649	0.783	76	3	0.393	53	3	-0.39	7.59e-06
chr9	116008206	116008390	0.541	115	8	0.231	128	8	-0.311	7.97e-06
chr17	81328528	81328630	0.699	54	4	0.246	40	4	-0.453	7.99e-06
chr7	87783476	87783521	0.268	134	4	0.0504	99	4	-0.218	8.21e-06
chr18	50878553	50879041	0.971	91	3	0.739	86	3	-0.232	8.55e-06
chr15	36231930	36232141	0.819	64	3	0.363	36	3	-0.456	8.95e-06
chr3	135265831	135265962	0.506	136	5	0.225	104	5	-0.281	9.24e-06
chr18	84271153	84271353	0.833	64	3	0.434	57	3	-0.399	9.56e-06
chr15	66877679	66878111	0.501	96	5	0.2	99	5	-0.3	9.64e-06
chr18	55104169	55104372	0.343	153	4	0.11	113	4	-0.232	9.82e-06
chr17	84881579	84881589	1	48	3	0.422	11	3	-0.578	1.03e-05
chr11	113043889	113044037	0.758	109	5	0.472	90	5	-0.285	1.04e-05
chr9	57129365	57129491	0.442	43	4	0.1	81	4	-0.342	1.07e-05
chr13	47151605	47151701	0.355	126	5	0.111	102	5	-0.244	1.14e-05
chr9	69561743	69561775	0.712	63	3	0.281	50	3	-0.431	1.16e-05
chr12	118686677	118686758	0.48	69	3	0.105	60	3	-0.375	1.16e-05
chr17	78750419	78750690	0.756	171	6	0.494	120	6	-0.261	1.17e-05
chr15	39999057	39999130	0.888	134	6	0.678	118	6	-0.209	1.17e-05
chr5	122846546	122846742	0.383	163	10	0.173	184	10	-0.21	1.2e-05
chr17	56975430	56975448	0.433	53	3	0.0689	57	3	-0.364	1.25e-05
chr17	71599190	71599332	0.844	75	3	0.525	93	3	-0.319	1.26e-05
chr15	96885480	96885616	0.531	74	7	0.156	61	7	-0.375	1.29e-05
chr17	28148178	28148313	0.618	138	7	0.338	140	7	-0.28	1.38e-05
chrX	100633331	100633692	0.546	63	8	0.171	59	8	-0.375	1.5e-05
chr5	63102328	63102437	0.467	117	4	0.219	134	4	-0.248	1.63e-05
chr18	39621368	39621718	0.797	130	5	0.555	137	5	-0.242	1.66e-05
chr3	88423789	88423907	0.559	47	4	0.163	56	4	-0.396	1.68e-05
chr16	19083519	19083569	0.98	40	3	0.562	32	3	-0.418	1.68e-05
chr13	95740076	95740113	0.569	107	3	0.258	97	3	-0.311	1.71e-05
chr1	122280602	122280976	0.913	111	7	0.682	111	7	-0.231	1.78e-05
chr7	75448125	75448138	0.378	58	3	0.0623	64	3	-0.316	1.78e-05
chr2	87366173	87366200	0.519	97	5	0.183	65	5	-0.335	1.8e-05
chr5	149763555	149763693	0.484	71	3	0.154	72	3	-0.33	1.82e-05
chr13	52119686	52120031	0.407	67	3	0.0745	57	3	-0.332	1.85e-05
chr10	7587344	7587499	0.65	111	16	0.339	102	16	-0.311	1.9e-05
chr3	121078584	121078943	0.488	104	5	0.198	110	5	-0.29	1.93e-05
chr2	166226731	166226826	0.847	90	5	0.575	100	5	-0.272	1.94e-05
chr16	25055520	25055702	0.734	105	5	0.432	67	5	-0.302	1.99e-05
chr3	133809533	133809566	0.5	92	3	0.19	89	3	-0.31	2.02e-05
chr16	92884033	92884073	0.337	94	4	0.107	143	4	-0.23	2.04e-05
chr3	51163731	51163794	0.548	67	4	0.191	70	4	-0.356	2.17e-05
chr9	70230088	70230111	0.584	70	3	0.187	48	3	-0.398	2.29e-05
chr6	120574984	120575436	0.485	174	8	0.272	151	8	-0.213	2.37e-05
chr17	86679301	86679373	0.482	88	3	0.143	61	3	-0.339	2.39e-05
chr11	87533090	87533280	0.739	80	4	0.464	77	4	-0.274	2.4e-05
chr7	125691140	125691191	0.472	83	3	0.135	60	3	-0.337	2.5e-05
chr12	81239864	81240012	0.759	74	5	0.437	90	5	-0.322	2.9e-05
chr14	76564252	76564566	0.692	103	7	0.4	141	7	-0.292	2.96e-05
chr6	8128508	8128522	0.854	90	3	0.556	79	3	-0.298	3.03e-05
chr17	44928397	44928829	0.494	263	9	0.291	225	9	-0.203	3.2e-05
chr19	47058692	47058802	0.53	116	6	0.268	104	6	-0.262	3.25e-05
chr1	71996148	71996313	0.637	99	4	0.338	98	4	-0.299	3.29e-05
chr4	147696494	147696504	0.896	47	3	0.455	33	3	-0.441	3.3e-05
chr16	93272728	93272851	0.486	125	4	0.209	104	4	-0.277	3.31e-05
chr19	24169642	24169860	0.909	69	4	0.505	38	4	-0.405	3.54e-05
chr5	92685752	92685816	0.823	89	3	0.534	77	3	-0.289	3.54e-05
chr8	83605537	83605681	0.842	101	6	0.59	124	6	-0.253	3.6e-05
chr10	80757505	80757549	0.451	57	3	0.135	87	3	-0.316	3.64e-05
chr8	87531653	87531677	0.683	44	4	0.161	25	4	-0.522	4.08e-05
chr9	106354796	106355051	0.972	40	3	0.609	38	3	-0.363	4.09e-05
chr8	94271194	94271497	0.61	315	14	0.402	184	14	-0.209	4.11e-05
chr16	95661764	95661939	0.585	104	3	0.296	101	3	-0.289	4.29e-05
chr6	120816422	120816605	0.29	63	3	0.0208	62	3	-0.269	4.75e-05
chr7	113414596	113414840	0.621	115	4	0.369	92	4	-0.251	5.04e-05
chr3	10258659	10258714	0.505	111	3	0.226	97	3	-0.279	5.1e-05
chr19	25698320	25698486	0.504	192	8	0.301	201	8	-0.203	5.69e-05
chr17	48402738	48402879	0.364	88	3	0.0858	70	3	-0.278	5.79e-05
chr8	12041526	12041546	0.875	48	3	0.509	57	3	-0.366	6.15e-05
chr11	33733637	33733779	0.913	126	4	0.69	81	4	-0.224	6.19e-05
chr8	36649986	36650065	0.776	62	3	0.431	64	3	-0.345	6.36e-05
chr2	92140371	92140449	0.821	99	3	0.539	63	3	-0.282	7.09e-05
chr15	10299965	10300005	0.379	75	3	0.11	81	3	-0.269	7.12e-05
chr7	51605820	51605826	0.921	51	3	0.54	37	3	-0.381	7.38e-05
chr17	87491612	87491645	0.579	94	3	0.226	55	3	-0.352	7.53e-05
chr15	5185957	5186037	0.781	81	3	0.488	92	3	-0.293	7.63e-05
chr13	13371887	13372047	0.931	84	4	0.678	64	4	-0.253	7.87e-05
chr4	144614575	144614771	0.679	76	5	0.351	87	5	-0.328	7.98e-05
chr6	39285373	39285513	0.443	53	4	0.107	58	4	-0.336	8.32e-05
chr10	69615278	69615329	0.372	84	4	0.0983	79	4	-0.273	8.4e-05
chr7	71126632	71126676	0.682	97	3	0.365	70	3	-0.317	8.44e-05
chr2	168378998	168379228	0.447	83	6	0.147	78	6	-0.301	8.45e-05
chr6	38909753	38909805	0.873	86	3	0.59	71	3	-0.283	8.61e-05
chr18	37921888	37921973	0.791	119	4	0.506	77	4	-0.286	8.7e-05
chr19	37844592	37844803	0.707	112	6	0.457	118	6	-0.25	8.72e-05
chr5	115226756	115226963	0.714	58	3	0.361	89	3	-0.352	8.78e-05
chr2	32010538	32010890	0.45	82	4	0.183	100	4	-0.266	9.12e-05
chr14	26285640	26285917	0.357	161	5	0.141	140	5	-0.216	9.18e-05
chr5	141481441	141481721	0.299	77	4	0.0557	71	4	-0.243	9.63e-05
chr3	105288155	105288196	0.844	89	4	0.54	54	4	-0.304	0.000101
chr11	53000690	53000748	0.601	87	3	0.248	72	3	-0.353	0.000105
chr14	64118988	64119030	0.458	68	4	0.151	85	4	-0.307	0.000118
chr14	65503767	65503828	0.781	125	3	0.507	74	3	-0.274	0.000131
chr12	101782551	101782652	0.74	102	3	0.478	84	3	-0.262	0.000134
chr6	24406304	24406362	0.494	77	3	0.219	67	3	-0.274	0.000139
chr12	46107124	46107251	0.722	119	4	0.474	86	4	-0.247	0.000142
chr11	77327966	77328125	0.335	90	7	0.106	86	7	-0.228	0.000144
chr18	55139586	55139729	0.348	109	4	0.118	89	4	-0.23	0.000146
chr9	43143233	43143249	0.879	41	3	0.5	54	3	-0.379	0.000148
chr3	58934970	58935112	0.632	97	3	0.315	71	3	-0.318	0.000159
chr3	89958646	89958976	0.704	94	4	0.407	101	4	-0.297	0.00016
chr8	116987253	116987345	0.498	113	4	0.239	90	4	-0.259	0.000167
chr18	61130802	61130824	0.585	79	3	0.264	61	3	-0.321	0.000168
chr9	63568495	63568730	0.438	94	5	0.195	129	5	-0.243	0.000174
chr11	84335730	84335769	0.311	61	4	0.0632	80	4	-0.248	0.000177
chr8	3608660	3608748	0.834	106	5	0.59	86	5	-0.245	0.000184
chr6	107410351	107410432	0.893	120	3	0.668	97	3	-0.225	0.000194
chr7	7140357	7140405	0.589	71	3	0.251	62	3	-0.338	0.000204
chr11	49947760	49948147	0.482	206	6	0.27	106	6	-0.212	0.000206
chr5	31128181	31128284	0.89	68	3	0.532	40	3	-0.357	0.000207
chr17	28143570	28143765	0.674	79	4	0.36	76	4	-0.313	0.000209
chr9	47249474	47249519	0.736	68	3	0.411	75	3	-0.325	0.000209
chr7	139677953	139678013	0.801	44	3	0.434	57	3	-0.367	0.000213
chr18	55080080	55080293	0.686	108	4	0.397	82	4	-0.29	0.000223
chr9	44260809	44261157	0.974	73	6	0.76	68	6	-0.214	0.000224
chr11	119758676	119758767	0.926	91	5	0.715	109	5	-0.211	0.000225
chr1	13256539	13257018	0.877	187	8	0.67	149	8	-0.207	0.00023
chr5	149761240	149761719	0.485	241	12	0.275	287	12	-0.21	0.000233
chr15	36897594	36897880	0.553	211	9	0.35	202	9	-0.204	0.000246
chr19	55644732	55644746	0.673	84	3	0.339	55	3	-0.334	0.000252
chr9	107435724	107435858	0.703	160	5	0.478	102	5	-0.225	0.000265
chr11	98358997	98359089	0.452	82	4	0.168	77	4	-0.283	0.000277
chr2	172371352	172371387	0.302	49	6	0.0582	72	6	-0.244	0.000283
chr7	129522055	129522081	0.773	101	4	0.523	92	4	-0.25	0.000289
chr11	108113590	108113893	0.634	146	4	0.375	103	4	-0.259	0.000295
chr8	73904495	73904543	0.322	98	10	0.114	117	10	-0.208	0.0003
chr7	139499520	139499917	0.608	85	4	0.319	98	4	-0.289	0.000327
chr2	153409375	153409677	0.453	83	8	0.174	81	8	-0.279	0.000341
chr2	153476746	153477020	0.529	131	6	0.269	82	6	-0.26	0.000353
chr4	138269387	138269737	0.934	105	4	0.733	108	4	-0.2	0.000418
chr3	89396935	89397011	0.484	88	4	0.219	71	4	-0.265	0.000451
chr18	82926216	82926239	0.582	60	3	0.271	62	3	-0.311	0.000467
chr4	57053683	57053751	0.379	56	4	0.0973	67	4	-0.282	0.000474
chr6	39297159	39297304	0.743	99	9	0.538	106	9	-0.205	0.000478
chr18	75525357	75525507	0.683	106	4	0.393	86	4	-0.291	0.000496
chr18	62888136	62888360	0.518	92	5	0.241	77	5	-0.276	0.000503
chr15	82189101	82189217	0.876	94	5	0.628	76	5	-0.247	0.000593
chr6	117199325	117199615	0.752	116	8	0.532	115	8	-0.22	0.000597
chr7	26639600	26639709	0.733	68	6	0.41	51	6	-0.324	0.000609
chr3	103305983	103306077	0.659	129	6	0.44	82	6	-0.219	0.000617
chr5	115618376	115618708	0.763	81	5	0.501	79	5	-0.263	0.000676
chr12	119900123	119900440	0.6	166	9	0.383	201	9	-0.217	0.00072
chr1	36856203	36856515	0.576	170	5	0.359	132	5	-0.217	0.00073
chr17	47550048	47550110	0.627	102	4	0.374	85	4	-0.254	0.000736
chr3	88427700	88428129	0.463	77	4	0.19	69	4	-0.272	0.00103
chr8	97505741	97505876	0.464	84	5	0.184	74	5	-0.281	0.00109
chr14	51619203	51619400	0.86	120	4	0.637	78	4	-0.223	0.00143
chr17	29155734	29155878	0.844	62	6	0.642	139	6	-0.202	0.00195
chr8	119894792	119895162	0.614	129	6	0.329	100	6	-0.284	0.00228
chr19	4263803	4264049	0.746	96	9	0.489	104	9	-0.258	0.00238
chr10	80170587	80170726	0.512	83	6	0.299	102	6	-0.213	0.00246
chr17	25888344	25888664	0.634	45	3	0.301	45	3	-0.333	0.00292
chr5	119108268	119108617	0.616	114	4	0.369	90	4	-0.247	0.00301
chr1	37535556	37535905	0.554	111	4	0.336	103	4	-0.218	0.00393
chr12	108507215	108507547	0.746	97	6	0.521	75	6	-0.225	0.00596
chr11	119798529	119798729	0.818	103	7	0.604	51	7	-0.215	0.0112
chr9	63934423	63934725	0.459	69	5	0.214	79	5	-0.246	0.0153

## Sheet: Table S3
Table S3. Hypermethylated (null>WT) DMRs.
chrom	start	end	meanRatio DNMT3A-WT	totalC DNMT3A-WT	cSites DNMT3A-WT	meanRatio DNMT3A-null	totalC DNMT3A-null	cSites DNMT3A-null	methDif WT-null	p
chr18	30426648	30427078	0.269	298	25	0.799	206	25	0.531	4.18e-31
chr17	84174812	84175127	0.237	343	17	0.632	342	17	0.395	2.18e-25
chr5	33587148	33587268	0.00658	129	4	0.475	104	4	0.469	2.02e-20
chr10	17858936	17859394	0.432	619	30	0.702	421	30	0.27	1.39e-18
chr10	99062445	99062617	0.111	260	13	0.413	275	13	0.302	1.3e-15
chr7	151975599	151976158	0.47	689	25	0.72	405	25	0.25	3.66e-15
chr1	132751070	132751174	0.546	113	7	0.967	110	7	0.421	4.18e-14
chr15	39005916	39006185	0.311	238	17	0.684	202	17	0.372	4.51e-14
chr15	78504140	78504436	0.345	196	16	0.694	175	16	0.349	4.28e-13
chr10	99071555	99071690	0.568	196	12	0.893	168	12	0.325	1.26e-12
chr17	79630226	79630737	0.226	244	10	0.565	162	10	0.338	8.02e-12
chr10	115145946	115145983	0.0714	122	4	0.487	80	4	0.416	3.17e-11
chr17	84176844	84177414	0.48	155	9	0.837	149	9	0.358	4.19e-11
chr14	56985687	56985780	0.0273	197	9	0.276	127	9	0.249	1.05e-10
chr11	5908522	5909054	0.648	348	21	0.876	323	21	0.228	2.94e-10
chr11	99793468	99793594	0.123	111	15	0.439	219	15	0.316	3.46e-10
chr17	62733721	62733805	0.254	104	6	0.644	139	6	0.39	6.93e-10
chr13	44965132	44965182	0.321	138	5	0.757	79	5	0.437	1.48e-09
chr1	63306969	63307276	0.301	194	6	0.647	135	6	0.345	1.85e-09
chr10	12811166	12811310	0.234	93	6	0.708	76	6	0.474	1.92e-09
chr12	13136700	13136925	0.135	72	5	0.614	64	5	0.479	3.18e-09
chr17	72870626	72870989	0.11	164	5	0.414	130	5	0.304	3.61e-09
chr17	74242696	74242924	0.273	165	6	0.647	93	6	0.374	3.69e-09
chr5	38989623	38989639	0.277	130	4	0.629	143	4	0.352	4.67e-09
chr5	121080009	121080042	0.189	22	6	0.908	55	6	0.719	9.25e-09
chr10	39694957	39695077	0.45	246	8	0.721	195	8	0.272	1.03e-08
chr1	154794388	154794456	0.0631	70	4	0.44	95	4	0.377	1.66e-08
chr4	137280456	137280985	0.379	221	14	0.634	138	14	0.256	4.58e-08
chr13	53010294	53010358	0.0869	127	5	0.404	96	5	0.318	6.3e-08
chr11	78639571	78639632	0.157	162	4	0.454	117	4	0.296	7.89e-08
chr13	21307715	21307730	0.00925	105	4	0.251	88	4	0.241	8.95e-08
chr12	83072563	83072651	0.0192	94	5	0.299	83	5	0.28	9.3e-08
chr10	115101685	115101739	0.621	64	5	0.935	139	5	0.313	1.12e-07
chr4	70952537	70952587	0.0505	99	4	0.34	96	4	0.289	1.4e-07
chr4	142969932	142970117	0.286	126	6	0.654	68	6	0.369	1.47e-07
chr7	149766840	149767048	0.368	140	7	0.69	160	7	0.322	1.62e-07
chr2	129453558	129453595	0.448	92	4	0.917	43	4	0.469	1.69e-07
chr3	153345561	153345595	0.269	67	4	0.693	91	4	0.423	1.72e-07
chr17	34446322	34446473	0.149	117	6	0.473	103	6	0.324	2.93e-07
chr19	29445911	29445970	0.635	146	4	0.913	98	4	0.278	3.01e-07
chr19	43995948	43996173	0.473	206	9	0.751	164	9	0.277	3.07e-07
chr18	81843699	81843721	0.673	93	4	0.983	61	4	0.31	3.22e-07
chr4	57321767	57321814	0.195	93	4	0.57	82	4	0.375	3.43e-07
chr8	128390110	128390299	0.531	150	7	0.805	166	7	0.274	3.99e-07
chr7	107660009	107660050	0.634	66	3	0.986	59	3	0.352	5.4e-07
chr10	48319733	48320063	0.543	94	3	0.882	85	3	0.339	5.49e-07
chr1	38946154	38946186	0.118	112	3	0.451	74	3	0.333	5.85e-07
chr10	21279570	21279766	0.24	218	12	0.466	230	12	0.225	6.23e-07
chr2	8964218	8964242	0.524	59	5	0.915	70	5	0.39	6.44e-07
chr13	109082694	109082819	0.184	80	3	0.551	83	3	0.367	7.3e-07
chr7	69378983	69379010	0.32	150	4	0.646	93	4	0.326	8.07e-07
chr1	63311021	63311081	0.293	96	4	0.692	65	4	0.399	9.04e-07
chr14	37923137	37923332	0.145	89	5	0.463	126	5	0.317	9.48e-07
chr2	154179016	154179336	0.71	207	6	0.92	143	6	0.21	9.81e-07
chr18	80375592	80375671	0.5	75	3	0.872	74	3	0.372	1.39e-06
chr13	24296793	24296841	0.507	119	4	0.888	57	4	0.381	1.86e-06
chr9	69692807	69692968	0.547	127	4	0.816	145	4	0.268	1.92e-06
chr10	63046599	63046623	0.548	100	4	0.908	56	4	0.36	1.97e-06
chr6	49163110	49163118	0.412	49	4	0.837	67	4	0.426	3.17e-06
chr17	75519446	75519702	0.0969	123	4	0.355	103	4	0.258	3.35e-06
chr10	67199525	67199553	0.523	54	3	0.883	84	3	0.36	3.39e-06
chr6	49757821	49757853	0.541	107	5	0.847	92	5	0.306	3.56e-06
chr17	9936367	9936442	0.338	129	4	0.677	80	4	0.34	4.03e-06
chr3	117766450	117766529	0.468	112	3	0.769	109	3	0.301	4.1e-06
chr14	64112479	64112505	0.396	43	4	0.958	23	4	0.563	4.61e-06
chr10	126283407	126283486	0.137	51	3	0.544	54	3	0.407	4.86e-06
chr19	55282504	55282538	0.231	120	4	0.557	81	4	0.326	5.61e-06
chr17	75765826	75766008	0.161	112	5	0.44	100	5	0.279	5.99e-06
chr11	112964543	112964594	0.107	112	4	0.392	79	4	0.285	6.36e-06
chr17	57227040	57227076	0.19	44	4	0.637	58	4	0.448	6.41e-06
chr5	125241565	125241695	0.369	165	9	0.643	96	9	0.274	6.42e-06
chr4	114585505	114585621	0.563	162	11	0.825	98	11	0.263	7.08e-06
chr14	61704960	61705056	0.676	62	3	0.982	55	3	0.307	7.11e-06
chr19	46638563	46639044	0.488	298	15	0.708	225	15	0.22	7.18e-06
chr10	38853473	38853501	0	69	3	0.236	59	3	0.236	7.65e-06
chr8	86545103	86545276	0.378	151	12	0.641	114	12	0.262	7.77e-06
chr18	52985225	52985309	0.666	106	5	0.904	123	5	0.238	7.97e-06
chr2	104979603	104979714	0.605	90	4	0.896	92	4	0.291	8.85e-06
chr7	127242034	127242124	0.157	145	5	0.403	110	5	0.246	9.64e-06
chr11	55971785	55971874	0.568	31	3	0.949	59	3	0.381	9.8e-06
chr1	63312812	63313067	0.387	190	10	0.651	135	10	0.264	1.02e-05
chr5	137249495	137249897	0.595	180	10	0.816	117	10	0.221	1.03e-05
chr5	66808674	66808695	0.457	72	4	0.835	60	4	0.377	1.06e-05
chr10	68484084	68484352	0.373	150	8	0.665	152	8	0.292	1.25e-05
chr17	46150827	46150865	0.552	56	3	0.935	47	3	0.383	1.27e-05
chr17	5134405	5134509	0.394	304	8	0.595	219	8	0.201	1.3e-05
chr5	111849115	111849234	0.0848	82	7	0.435	50	7	0.35	1.32e-05
chr2	177182749	177183060	0.385	130	8	0.659	78	8	0.274	1.47e-05
chr17	87201247	87201388	0.0831	68	3	0.442	49	3	0.358	1.47e-05
chr16	4034278	4034417	0.191	85	3	0.442	106	3	0.251	1.64e-05
chr2	109615352	109615730	0.538	58	3	0.906	56	3	0.368	1.64e-05
chr17	84172551	84172891	0.374	222	6	0.622	144	6	0.247	1.7e-05
chr18	53217979	53218009	0.719	89	5	0.934	135	5	0.215	1.83e-05
chr13	30840592	30840630	0.321	52	3	0.734	74	3	0.413	2.26e-05
chr17	11857593	11857650	0.434	121	4	0.712	112	4	0.279	2.38e-05
chr1	60919812	60919860	0.36	102	4	0.74	49	4	0.38	2.39e-05
chr11	86045470	86045567	0.462	178	6	0.713	118	6	0.251	2.56e-05
chr11	54770302	54770580	0.467	183	5	0.692	125	5	0.226	2.57e-05
chr7	143461870	143461898	0.0823	60	3	0.409	66	3	0.327	2.71e-05
chr4	41653268	41653538	0.692	107	6	0.925	101	6	0.233	2.75e-05
chr5	101637331	101637463	0.179	122	4	0.44	108	4	0.261	2.79e-05
chr5	56291325	56291487	0.723	90	5	0.953	86	5	0.23	2.83e-05
chr13	37889662	37889850	0.0337	59	3	0.343	43	3	0.31	2.87e-05
chr1	177550129	177550199	0.651	113	4	0.91	79	4	0.259	2.92e-05
chr7	46930562	46930912	0.572	173	6	0.788	109	6	0.216	3.22e-05
chr18	62410106	62410167	0.581	96	3	0.858	86	3	0.277	3.49e-05
chr19	4618373	4618415	0.314	57	6	0.682	70	6	0.368	3.64e-05
chr2	33525134	33525199	0.0941	51	3	0.493	35	3	0.399	3.68e-05
chr9	56730784	56730861	0.347	59	4	0.781	47	4	0.434	3.77e-05
chrX	166435703	166435744	0.263	225	5	0.463	179	5	0.2	3.95e-05
chr8	16686285	16686316	0.148	53	3	0.501	72	3	0.353	4.25e-05
chr9	108730260	108730299	0.27	65	4	0.639	64	4	0.369	4.33e-05
chr15	95622597	95622704	0.59	93	3	0.87	83	3	0.28	4.5e-05
chr2	77898545	77898607	0.458	76	4	0.781	76	4	0.324	4.78e-05
chr5	136631515	136631543	0.097	31	3	0.562	41	3	0.465	5.07e-05
chr1	91214930	91214975	0.273	33	3	0.779	41	3	0.507	5.1e-05
chr9	115130474	115130648	0.657	87	4	0.937	60	4	0.279	5.35e-05
chr1	36299019	36299040	0.439	57	3	0.828	51	3	0.389	5.58e-05
chr5	119930333	119930501	0.338	104	5	0.617	97	5	0.28	7.38e-05
chr15	58140004	58140289	0.368	76	3	0.689	76	3	0.321	8.67e-05
chr3	84477574	84477582	0.279	43	3	0.733	34	3	0.454	8.81e-05
chr15	83909287	83909394	0.148	74	4	0.473	58	4	0.325	0.000108
chr2	17953316	17953322	0.0393	52	3	0.372	38	3	0.333	0.000112
chr18	69287173	69287202	0.578	58	3	0.898	56	3	0.32	0.000118
chr6	52474353	52474776	0.628	71	3	0.899	71	3	0.27	0.000135
chr17	45384239	45384330	0.629	78	4	0.921	55	4	0.292	0.000148
chr2	173620695	173620824	0.117	57	3	0.457	69	3	0.34	0.000151
chr11	113149554	113149596	0.259	130	5	0.517	70	5	0.258	0.000168
chr5	98409477	98409624	0.152	104	3	0.398	93	3	0.246	0.000181
chr11	98338707	98338934	0.299	96	4	0.632	75	4	0.332	0.000193
chr9	27492374	27492465	0.642	26	5	0.976	74	5	0.335	0.000257
chr6	31234813	31234919	0.552	79	4	0.811	85	4	0.26	0.00037
chr10	88687351	88687482	0.306	130	4	0.564	99	4	0.258	0.000396
chr2	156410197	156410247	0.645	95	5	0.849	133	5	0.204	0.000444
chr13	65360227	65360397	0.263	77	7	0.536	52	7	0.272	0.00165
chr18	46963264	46963694	0.525	98	4	0.779	74	4	0.254	0.0108
